# Supplementary material for: Radiologic versus Segmentation Measurements to Quantify Wilms Tumor Volume on MRI in Pediatric Patients
Source: Cancers (Basel). 2023 Apr 1;15(7):2115. doi: 10.3390/cancers15072115 (PMC10092966; doi:10.3390/cancers15072115)
Supplement: Supplementary file 1 [file cancers-15-02115-s001.zip]

Archive with 1 entries (1 files):
- cancers-2268916-supplementary.pdf
